# Supplementary material for: CAMDA 2023: Finding patterns in urban microbiomes
Source: Front Genet. 2024 Nov 25;15:1449461. doi: 10.3389/fgene.2024.1449461 (PMC11625776; doi:10.3389/fgene.2024.1449461)
Supplement: Supplementary file 3 [file Table1.csv]

Model	Accuracy	Balanced Accuracy	F1 Score
KEGG_RandomForest	0.6	0.5163690476190477	0.5024265766912825
KEGG_SVC	0.6545454545454545	0.5617559523809524	0.5392682072829131
KEGG_MLP	0.6909090909090909	0.6273809523809524	0.5946428571428571
KEGG_ExtraTrees	0.6909090909090909	0.5915178571428572	0.5615108543417366
KEGG_KNN	0.4363636363636363	0.3930059523809524	0.3881742848654613
KEGG_VC(hard)	0.6727272727272727	0.5825892857142858	0.5495039682539682
KEGG_VC(soft)	0.6181818181818182	0.555952380952381	0.55875104427736
Metacyc1_RandomForest	0.3454545454545454	0.2607142857142857	0.2421191961633138
Metacyc1_SVC	0.2545454545454545	0.2453869047619047	0.2009469696969696
Metacyc1_MLP	0.2727272727272727	0.1767857142857142	0.154422514619883
Metacyc1_ExtraTrees	0.3090909090909091	0.2324404761904762	0.2215277777777777
Metacyc1_KNN	0.2181818181818181	0.1775297619047619	0.165266029657477
Metacyc1_VC(hard)	0.3090909090909091	0.2392857142857142	0.2176587301587301
Metacyc1_VC(soft)	0.3090909090909091	0.2392857142857142	0.2156454248366013
Metacyc2_RandomForest	0.4545454545454545	0.3558035714285714	0.3235119047619047
Metacyc2_SVC	0.4	0.340922619047619	0.3267045454545454
Metacyc2_MLP	0.4909090909090909	0.4145833333333333	0.3904017857142857
Metacyc2_ExtraTrees	0.4727272727272727	0.3647321428571428	0.3278069561157797
Metacyc2_KNN	0.3818181818181818	0.3330357142857142	0.3113721804511278
Metacyc2_VC(hard)	0.4363636363636363	0.3811011904761904	0.3415071770334928
Metacyc2_VC(soft)	0.4545454545454545	0.3791666666666666	0.367671783625731
Metacyc3_RandomForest	0.509090909090909	0.3959821428571428	0.355412296037296
Metacyc3_SVC	0.509090909090909	0.4324404761904762	0.3628900613275613
Metacyc3_MLP	0.4545454545454545	0.3953869047619047	0.3644914215686274
Metacyc3_ExtraTrees	0.4727272727272727	0.375	0.3481913919413919
Metacyc3_KNN	0.4	0.4168154761904762	0.3651692057942058
Metacyc3_VC(hard)	0.509090909090909	0.4324404761904761	0.362797619047619
Metacyc3_VC(soft)	0.5636363636363636	0.481547619047619	0.4225378787878787
Metacyc4_RandomForest	0.509090909090909	0.4047619047619047	0.3659617794486215
Metacyc4_SVC	0.509090909090909	0.4458333333333333	0.4037158613445378
Metacyc4_MLP	0.4181818181818181	0.3394345238095237	0.3103354978354978
Metacyc4_ExtraTrees	0.4727272727272727	0.3869047619047619	0.3581932773109244
Metacyc4_KNN	0.509090909090909	0.4532738095238095	0.4192708333333333
Metacyc4_VC(hard)	0.5272727272727272	0.4672619047619047	0.4429945054945055
Metacyc4_VC(soft)	0.4909090909090909	0.4458333333333333	0.4295343137254901
Metacyc5_RandomForest	0.4727272727272727	0.3610119047619047	0.3047390926067397
Metacyc5_SVC	0.5272727272727272	0.413095238095238	0.3715210137085137
Metacyc5_MLP	0.4727272727272727	0.359375	0.3249999999999999
Metacyc5_ExtraTrees	0.4727272727272727	0.3848214285714285	0.343244286350904
Metacyc5_KNN	0.3454545454545454	0.2799107142857142	0.250564713064713
Metacyc5_VC(hard)	0.5272727272727272	0.4011904761904762	0.3433735994397758
Metacyc5_VC(soft)	0.5454545454545454	0.4241071428571428	0.4014995421245421
Metacyc6_RandomForest	0.509090909090909	0.3861607142857143	0.3394802109440267
Metacyc6_SVC	0.4181818181818181	0.3508928571428571	0.3366161616161616
Metacyc6_MLP	0.3272727272727272	0.2638392857142857	0.2348176129426129
Metacyc6_ExtraTrees	0.3636363636363636	0.3008928571428571	0.2606617647058823
Metacyc6_KNN	0.3454545454545454	0.2918154761904762	0.2476540616246498
Metacyc6_VC(hard)	0.4545454545454545	0.3745535714285714	0.3507205513784461
Metacyc6_VC(soft)	0.4363636363636363	0.365625	0.3199175824175824
Metacyc7_RandomForest	0.2745098039215686	0.1955357142857142	0.1345588235294118
Metacyc7_SVC	0.2745098039215686	0.1991071428571428	0.1553368506493506
Metacyc7_MLP	0.3333333333333333	0.2459821428571428	0.1814338235294117
Metacyc7_ExtraTrees	0.2745098039215686	0.1767857142857142	0.1238463261648745
Metacyc7_KNN	0.2352941176470588	0.1589285714285714	0.1088052545579635
Metacyc7_VC(hard)	0.2941176470588235	0.1857142857142857	0.1293610320472275
Metacyc7_VC(soft)	0.2549019607843137	0.1419642857142857	0.0886994949494949
Metacyc8_RandomForest	0.1632653061224489	0.1008928571428571	0.0705128205128205
Metacyc8_SVC	0.1632653061224489	0.0785714285714285	0.0444444444444444
Metacyc8_MLP	0.1632653061224489	0.0785714285714285	0.0444444444444444
Metacyc8_ExtraTrees	0.1428571428571428	0.0696428571428571	0.0566239316239316
Metacyc8_KNN	0.1428571428571428	0.0696428571428571	0.0566239316239316
Metacyc8_VC(hard)	0.1428571428571428	0.0696428571428571	0.0566239316239316
Metacyc8_VC(soft)	0.1428571428571428	0.0696428571428571	0.0566239316239316
Mifaser1_RandomForest	0.5272727272727272	0.46875	0.4227136527687998
Mifaser1_SVC	0.4727272727272727	0.3616071428571429	0.3224506974506974
Mifaser1_MLP	0.3818181818181818	0.3102678571428571	0.2180822649572649
Mifaser1_ExtraTrees	0.5454545454545454	0.4724702380952381	0.4157738095238095
Mifaser1_KNN	0.4545454545454545	0.3869047619047618	0.3485576923076923
Mifaser1_VC(hard)	0.509090909090909	0.4136904761904761	0.3686011904761904
Mifaser1_VC(soft)	0.5272727272727272	0.4449404761904762	0.3832022144522144
Mifaser2_RandomForest	0.6363636363636364	0.5543154761904762	0.4837797619047619
Mifaser2_SVC	0.6545454545454545	0.5424107142857143	0.4995743941516
Mifaser2_MLP	0.5636363636363636	0.53125	0.5004329004329005
Mifaser2_ExtraTrees	0.6363636363636364	0.5491071428571429	0.4544034090909091
Mifaser2_KNN	0.5818181818181818	0.4866071428571429	0.4159926470588235
Mifaser2_VC(hard)	0.6363636363636364	0.5491071428571429	0.4682995925642984
Mifaser2_VC(soft)	0.6363636363636364	0.5580357142857143	0.4991505124777183
Mifaser3_RandomForest	0.6363636363636364	0.5647321428571429	0.4962072649572649
Mifaser3_SVC	0.6545454545454545	0.6063988095238095	0.57757273363891
Mifaser3_MLP	0.6363636363636364	0.524702380952381	0.469356684981685
Mifaser3_ExtraTrees	0.6	0.5178571428571429	0.441572500212206
Mifaser3_KNN	0.6	0.5267857142857143	0.4708005536130536
Mifaser3_VC(hard)	0.6545454545454545	0.6116071428571429	0.5625473484848484
Mifaser3_VC(soft)	0.6909090909090909	0.6138392857142858	0.5783459595959596
Mifaser4_RandomForest	0.6363636363636364	0.5357142857142857	0.4770833333333333
Mifaser4_SVC	0.7454545454545455	0.6629464285714286	0.629563492063492
Mifaser4_MLP	0.7454545454545455	0.6421130952380952	0.62109593837535
Mifaser4_ExtraTrees	0.6363636363636364	0.5357142857142857	0.45625
Mifaser4_KNN	0.5454545454545454	0.4880952380952381	0.4465773809523809
Mifaser4_VC(hard)	0.6545454545454545	0.5669642857142858	0.51875
Mifaser4_VC(soft)	0.6363636363636364	0.5684523809523809	0.5171835839598997
PROKKA_RandomForest	0.6181818181818182	0.5372023809523809	0.5098958333333333
PROKKA_SVC	0.6545454545454545	0.5825892857142858	0.5500992063492063
PROKKA_MLP	0.7636363636363637	0.7263392857142857	0.7302579365079365
PROKKA_ExtraTrees	0.6363636363636364	0.5513392857142858	0.5210951426024955
PROKKA_KNN	0.509090909090909	0.4458333333333333	0.4146520146520146
PROKKA_VC(hard)	0.6545454545454545	0.6049107142857143	0.5875992063492064
PROKKA_VC(soft)	0.7272727272727273	0.6540178571428571	0.6508009453781514
UNIPROT_RandomForest	0.6909090909090909	0.6361607142857143	0.6010149572649572
UNIPROT_SVC	0.6363636363636364	0.5424107142857143	0.4873378357753358
UNIPROT_MLP	0.6909090909090909	0.6063988095238095	0.57975965007215
UNIPROT_ExtraTrees	0.6545454545454545	0.5959821428571428	0.5703067765567765
UNIPROT_KNN	0.3454545454545454	0.3038690476190476	0.2574945887445887
UNIPROT_VC(hard)	0.6909090909090909	0.6428571428571428	0.6165183876580935
UNIPROT_VC(soft)	0.6545454545454545	0.5647321428571428	0.5262896825396826
VFDB_RandomForest	0.5454545454545454	0.4479166666666666	0.4381009615384615
VFDB_SVC	0.5272727272727272	0.428720238095238	0.4215277777777778
VFDB_MLP	0.509090909090909	0.4078869047619047	0.3600524475524475
VFDB_ExtraTrees	0.5272727272727272	0.428720238095238	0.3940372944049415
VFDB_KNN	0.2363636363636363	0.2160714285714285	0.1675900101419878
VFDB_VC(hard)	0.5454545454545454	0.459970238095238	0.4348710317460317
VFDB_VC(soft)	0.4909090909090909	0.4072916666666666	0.3781770313020313
